# Supplementary material for: Initial Description of the Genome of Aeluropus littoralis, a Halophile Grass
Source: Front Plant Sci. 2022 Jul 11;13:906462. doi: 10.3389/fpls.2022.906462 (PMC9310549; doi:10.3389/fpls.2022.906462)
Supplement: Supplementary Table 3 — Comparison of predicted genes. [file Table_3.XLSX]

## Sheet: Tabelle1
Table S3	Aeluropus	Genome overview
	Genes annot. on / in	Arabidopsis	Aeluropus	%
	Chromosome 1	10646	3169	29.767
	Chromosome 2	6855	1957	28.5485
	Chromosome 3	8219	2581	31.4028
	Chromosome 4	6384	1833	28.7124
	Chromosome 5	9288	2969	31.966
	Chondrome	146	13	8.90411
	Plastome	133	46	34.5865
	Plastome	133	46	34.5865
	tRNA genes (<100)	34	0	0
	IRa (repeat)	18	0	0
	IRb (repeat)	17	1	5.88235
	SSC	12	4	33.3333
	LSC	83	38	45.7831
	tRNA	transfer RNA
	IRa/b	nverted-repeat region a/b
	SSC	small single-copy region
	LSC	large single-copy region
