# Supplementary material for: Initial Description of the Genome of Aeluropus littoralis, a Halophile Grass
Source: Front Plant Sci. 2022 Jul 11;13:906462. doi: 10.3389/fpls.2022.906462 (PMC9310549; doi:10.3389/fpls.2022.906462)
Supplement: Supplementary Table 5 — Sequence information for DEB motifs. [file Table_5.XLSX]

## Sheet: AlDREB characteristics
Gene Name	Gene ID on genome	Arabidopsis homolog	Protein length (aa)	CDS length (bp)	Exon number	Intron number	Isoelectric point (pI)	Molecular Weight (Da)	Domain
AlDEREB1	Al_clc_g2745	AT1G63040.1	210	633	1	0	5.3	22.62	AP2
AlDEREB2	Al_clc_g12355	AT4G25480.1	222	669	1	0	4.94	24.38	AP2
AlDEREB3	Al_clc_g14808	AT2G44940.1	259	780	1	0	5	2733	AP2
AlDEREB4	Al_clc_g9994	AT2G44940.1	233	702	1	0	5.43	24.78	AP2
AlDEREB5	Al_clc_g2574	AT1G21910.1	228	687	1	0	4.91	24.1	AP2
AlDEREB6	Al_clc_g14923	AT1G21910.1	237	714	1	0	5.2	24.38	AP2
AlDEREB7	Al_clc_g10270	AT2G23340.1	159	480	1	0	9.9	17.4	AP2
AlDEREB8	Al_clc_g655	AT5G18450.1	253	762	1	0	6.45	28.03	AP2
AlDEREB9	Al_clc_g13463	AT2G40340.1	253	1462	2	1	6.21	28.29	AP2
AlDEREB10	Al_clc_g6392	AT2G40340.1	390	2747	4	3	4.96	43.07	AP2
AlDEREB11	Al_clc_g1100	AT1G19210.1	212	639	1	0	5.26	22.85	AP2
AlDEREB12	Al_clc_g6105	AT1G78080.1	296	891	1	0	6.75	31.5	AP2
AlDEREB13	Al_clc_g8903	AT4G39780.1	286	861	1	0	6.45	30.54	AP2
AlDEREB14	Al_clc_g9431	AT1G64380.1	279	840	1	0	9.05	30.53	AP2
AlDEREB15	Al_clc_g3883	AT2G20880.1	448	1347	1	0	7.91	48.48	AP2
AlDEREB16	12885	AT4G28140.1	436	1311	1	0	8.73	46.81	AP2
	Al_clc_g4416	AT2G44940.1	182	549	2	1	4.67	18.6
	Al_clc_g1531	AT4G16750.1	156	471	1	0	4.32	16.8

## Sheet: AlDREB motif
Motif #	Sequence	Width
1	SRIWLGTFDTAEEAARAYDAAALALRG	27
2	WGKWVAEIREP	11
3	GAEGRHPLYRGVRQR	15
4	ARLNFPDSAASLPRP	15
5	MQQLDFSEAPWDEAEGFALTKYPSYEIDWDSJL	33
6	FELDVFGDMGWDLYYASLAQGLLMEPP	27
7	EBALFDLPDLLLDLRDGLMSS	21
8	ASASPKDVQAAAAAAAAAAA	20
9	KAPAKGSKKGCMKGK	15
10	LSPAQVQHVQAQLHHQRQQQQ	21
